# Supplementary material for: Provider perceptions of severe pediatric traumatic brain injury care priorities across hospitals in South America before and during the COVID-19 pandemic
Source: PLoS One. 2022 Sep 29;17(9):e0275255. doi: 10.1371/journal.pone.0275255 (PMC9522258; doi:10.1371/journal.pone.0275255)
Supplement: S1 Data — (XLSX) [file pone.0275255.s002.xlsx]

## Sheet: PEGASUS 2019
ID	Airway examination	Antiseizure medication given	Arterial line placement	Barbiturates given	Blood draw	Blood pressure cuff placed	Blood products	Blood work results received	Central venous line placement	Consult Child Abuse	Consult Neurosurgery	Consult Pediatrics	Consult PT/Kinesthesiology	Consult Social Work	Consult Surgery	CSF drain placed	CT ordered	ECG placed	EEG monitor placed	ETCO2 monitor placed	Family communication	Fracture reduction	Hypertonic saline given	Hyperventilation	ICP monitor placement	Intubation	IV fluids	Mannitol given	Notice of patient arrival	Nutrition: NPO	Nutrition: Regular diet	Nutrition: Tube feed	OR staff notified	Patient arrives	Peripheral intravenous line placed	Pulse oximetry probe placed	Sedation	Transfer to OR	Transfer to other hospital	Transfer to ward	Ultrasound	Ventilator connected	Verbal report	Weight recorded	X-Ray: Chest ordered	X-Ray: Other ordered
1	11	22			17	8	24	23			20						19	5		14	21						10		3			25		4		6	13	26				12			18
2	7	11	19		9	3	18	21	19		16				15	17	13	3	3	19	14		11		15	7	5	11	1	23	24	22	15	1	4	3	6	20			20	8	14		10	12
3		20	13		14	7	17	17	12		21				25			6		9	22		18		17		19		1	27			16	2	11	4	10	26				3	23		15	16
4	1	4	3	5	3	1	4	5	3	3	2	2	4	5	2	6	3	1	7	4	4	6	4	5	4		2		1	6	2	6	1	1	2	1	3	1	2	2	5	2	2	1	4	5
5	1	19	9	21	12	6		15										3	20	5		11	17		15		8	18								4	10	22				2	16		13	14
6		11	6	15			8	7	5							10				2			12	14	12							13		1			4	9				3
7	10	22				6				36	20			35	21			3			26		23	25			9	24	28				29	1		4						11	27
8		12	16		18	8	15	21	15	46	2			45				7		10	3		13	9	35		14			43		44		1		5	23	24				4		19	20
9	7		11		15	5			10		2							4			17		14		8		13			15				1		3	8	18				9			16
10	4	14	12		14	7		15	11									6		5		15	13		14		9		1	16				2	8	5	10					4		5	13
11		19	10	25	13	8		14	12	21	17				23			7	26		25		18	24	21		21	33	1					3		5	11	27			22	4	20		15	16
12	1	5	5	4	8	7			5		10						8	7	7	7	10		6		6	21	6									7	4	11				3		1	8
13	2	18	8	20	10	5	22	25	8				24				13	5		7	23		17	21	13	4	9	19		15				1		3	17	20			14	6	23	16	11	12
14	1	2	5	4	1	1	3	4	5	5	3	2	4		3	3	3	1	5	6	3	7	1	4	2	4	4		1	1	9	8	2	1	3	2	6	4		5	2	5	3	1	1	5
15	1	1	8	4	1	2	4	6	7	6	1	7	4	5	3	2	3	1	6	6		5	3	5	3	4	3	3	1	9	10	6		2	2	2	4				2	5		11	4	5

## Sheet: PEGASUS 2021
ID	Airway examination	Antiseizure medication given	Arterial line placement	Barbiturates given	Blood draw	Blood pressure cuff placed	Blood products	Blood work results received	Central venous line placement	Consult Child Abuse	Consult Neurosurgery	Consult Pediatrics	Consult PT/Kinesthesiology	Consult Social Work	Consult Surgery	CSF drain placed	CT ordered	ECG placed	EEG monitor placed	ETCO2 monitor placed	Family communication	Fracture reduction	Hypertonic saline given	Hyperventilation	ICP monitor placement	Intubation	IV fluids	Mannitol given	Notice of patient arrival	Nutrition: NPO	Nutrition: Regular diet	Nutrition: Tube feed	OR staff notified	Patient arrives	Peripheral intravenous line placed	Pulse oximetry probe placed	Sedation	Transfer to OR	Transfer to other hospital	Transfer to ward	Ultrasound	Ventilator connected	Verbal report	Weight recorded	X-Ray: Chest ordered	X-Ray: Other ordered
1	3	25	24	NA	15	11	27	19	23	NA	18	NA	NA	NA	29	NA	17	4	30	10	20	NA	26	NA	22	8	14	NA	2	33	NA	NA	NA	1	13	5	7	21	NA	NA	28	9	NA	NA	16	31
2	9	36	34	37	7	5	32	25	33	42	20	NA	44	40	46	30	21	4	31	24	22	28	35	23	29	11	12	26	1	39	43	38	45	2	6	3	10	27	49	48	16	13	41	19	17	18
3	8	22	17	30	11	19	21	18	16	36	10	NA	33	35	39	23	9	4	NA	7	24	29	28	NA	38	6	3	31	NA	37	NA	32	NA	1	15	2	5	26	NA	NA	14	20	25	NA	13	34
4	14	12	20	26	18	6	38	29	19	44	28	NA	43	45	36	32	27	5	NA	21	3	37	10	13	31	15	17	25	2	39	41	40	35	1	9	8	11	30	48	47	33	16	42	4	22	34
5	7	32	16	30	19	10	36	31	17	39	22	NA	37	40	29	NA	21	4	27	9	12	38	25	NA	24	14	18	NA	1	NA	NA	35	33	2	8	3	13	NA	NA	41	26	15	34	NA	23	28
6	4	27	25	35	14	10	37	26	24	42	20	NA	31	43	38	22	19	7	NA	17	28	30	23	36	21	6	18	41	1	29	45	33	2	3	9	8	15	40	NA	NA	NA	16	39	12	34	32
7	4	32	18	37	21	10	25	24	16	42	20	3	38	41	28	NA	19	6	NA	14	26	33	31	NA	30	12	15	NA	7	35	39	36	27	1	9	5	17	29	45	43	NA	13	40	34	22	23
8	7	32	34	37	18	9	28	29	33	44	25	3	41	45	27	NA	21	6	NA	35	19	38	36	NA	30	8	12	NA	1	23	43	39	26	2	11	5	17	31	NA	42	24	10	20	15	40	22
9	5	24	17	27	22	11	26	25	14	NA	18	NA	36	NA	33	31	16	8	35	NA	37	34	23	28	32	10	15	29	1	NA	NA	39	19	2	4	6	9	30	NA	NA	NA	13	38	NA	20	21
10	11	27	21	NA	22	5	29	28	20	NA	19	NA	NA	33	NA	NA	14	3	NA	17	30	NA	26	18	NA	13	10	NA	1	25	NA	NA	NA	2	8	4	12	31	NA	NA	32	16	15	9	23	24
11	16	28	19	32	26	10	33	41	20	NA	3	1	39	NA	35	13	2	9	NA	NA	4	23	31	NA	22	17	27	30	5	NA	38	29	34	6	12	7	15	NA	NA	40	36	18	25	14	21	24
12	3	25	14	NA	20	10	NA	26	12	NA	16	NA	NA	NA	NA	18	15	31	21	9	27	19	24	NA	17	7	13	NA	NA	NA	NA	23	NA	NA	5	2	6	29	NA	NA	NA	8	28	30	22	NA
13	4	14	21	39	29	11	33	37	20	44	17	48	31	45	32	24	15	8	40	19	34	30	16	42	23	5	10	25	2	38	49	43	26	1	9	6	13	36	NA	47	27	18	35	41	22	28
15	9	22	32	37	20	14	30	29	31	44	23	45	42	43	27	34	21	6	NA	18	4	28	35	38	33	10	12	36	1	16	47	41	2	3	11	7	19	40	NA	46	24	17	39	5	25	26
16	3	26	18	29	20	7	23	22	17	35	40	46	44	36	42	32	28	4	33	16	30	43	24	25	19	14	12	NA	2	39	45	41	27	1	10	5	13	31	48	47	38	15	34	11	37	21
17	7	29	NA	37	17	13	31	30	26	38	20	3	40	41	22	25	19	6	NA	NA	23	NA	34	NA	27	11	15	28	1	35	NA	39	21	2	9	5	10	24	NA	NA	16	33	36	8	18	32
